# Supplementary material for: Sodium-Intercalated Vanadium Oxide Coated on Carbon Cloth for Electrode Materials in High-Performance Aqueous Zinc-Ion Batteries
Source: Molecules. 2025 May 7;30(9):2074. doi: 10.3390/molecules30092074 (PMC12073733; doi:10.3390/molecules30092074)
Supplement: Supplementary file 1 [file molecules-30-02074-s001.zip]

Archive with 1 entries (1 files):
- molecules-3565631-supplementary.pdf
